# Supplementary material for: Peripheral helper-T-cell-derived CXCL13 is a crucial pathogenic factor in idiopathic multicentric Castleman disease
Source: Nat Commun. 2023 Oct 31;14:6959. doi: 10.1038/s41467-023-42718-0 (PMC10618253; doi:10.1038/s41467-023-42718-0)
Supplement: Supplementary file 3 — Supplementary Data 1 [file 41467_2023_42718_MOESM3_ESM.xlsx]

## Sheet: Table1
Supplementary Table 1. Patient characterisitics
		iMCD-1		iMCD-2		iMCD-3		iMCD-4		iMCD-5		iMCD-6		iMCD-7		iMCD-8		iMCD-9		iMCD-10		iMCD-11		iMCD-12		Control-1		Control-2		Control-3		Control-4		Control-5		Control-6		Control-7		Control-8		Control-9
Diagnosis
Sex		M		M		M		F		F		F		M		M		F		M		M		F		M		M		M		F		F		M		M		M		F
Age at diagnosis		84		73		55		47		69		37		51		31		34		38		58		55		41		21		46		73		70		65		47		64		67
Diagnosis		iMCD-NOS		iMCD-NOS		iMCD-NOS		iMCD-NOS		iMCD-NOS		iMCD-NOS		iMCD-NOS		iMCD-NOS		iMCD-NOS		iMCD-NOS		iMCD-NOS		iMCD-NOS		Reactive		cHL		PBL		DLBCL		FL		Reactive		Reactive		Reactive		Reactive
Histopathological Subtype		PC		PC		PC		PC		PC		PC		PC		PC		PC		PC		PC		PC
Laboratory data
Platelet count (k/μl)		16.6		44.1		50.8		28.7		10.3		59.6		26.9		40.5		10.3		62.7		37.9		33.7		27.3		42.7		31		23.6		18.9		19.6		24		18.2		36.7
CRP (mg/L)		1.06		2.28		7.03		5.81		2.46		7.45		8.54		1.62		2.46		5.78		0.3		1.01		2.76		6.29		3.91		0.02		6.41		0.32		3.6		0.07		5.15
Hb (g/dL)		10.6		9.3		12.9		11.6		8.6		7		8.8		14.5		11.7		5.7		10.8		12.2		13.7		12.1		12.7		14.1		12.4		13.8		8.2		14.5		10.3
Albumin (g/dL)		3.3		2.3		2.8		2.8		2.1		2.1		1.7		3.8		3.6		2.1		3.4		3.4				3.9		3.3		4.2		3.7		4.2		2.4		4.4		3.3
Creatinine (mg/dL)		1.11		1.44		1.05		0.51		0,75		0.42		0.75		0.64		0.66		5.79		1.23		0.6		1.01		0.76		0.96		0.51		0.66		0.66		0.63		0.86		0.57
Proteinuria*		±		4+		2+		-		+		-		±		-		+		3+		-		NA		±		-		+		+		-		-		-		-		-
LDH (U/L)		180		184		166		106		111		94		29		185		NA		114		145		139		340		343		1049		193		211		180		139		168		227
IgA (mg/dL)		197		804		589		480		651		871		313		<10		NA		1206		646		245		275		177		148		299		159		464		417		124		NA
IgG (mg/dL)		1456		1515		2611		5636		7890		5820		6518		2126		NA		4482		1476		2544		1164		1927		1446		1605		996		1745		2084		645		NA
IgM (mg/dL)		41		70		98		239		346		203		89		93		NA		298		42		162		216		73		72		68		51		50		65		54		NA
IgE (IU/mL)		69		1838		657		695		65		NA		1917		1411		NA		91401		18452		1095		152		NA		NA		NA		NA		NA		NA		NA		NA
Clinical feature
PS (ECOG)		1		3		1		1		2		1		2		1		1		2		2		2
Treatment		untreated		untreated		untreated		untreated		untreated		untreated		untreated		untreated		untreated		untreated		untreated		Tocilizumab
CHAP score		3		8		7		5		7		8		9		2		2		10		3		3
iMCD, idiopathic multicentric castleman disease; M, male; F, female; CRP, C-reactive protein; Hb, Hemoglobin; IgA, Immunoglobulin A; IgG, Immunoglobulin G; IgM, Immunoglobulin M; IgE, Immunoglobulin E; cHL; classical Hodgkin lymphoma, PBL;plasma blastic lymphoma, DLBCL; diffuse large B cell lymphoma, FL; follicular lymphoma, PS (ECOG); Performance status (Eastern Cooperative Oncology Group), NA, …
