# Supplementary material for: Peripheral helper-T-cell-derived CXCL13 is a crucial pathogenic factor in idiopathic multicentric Castleman disease
Source: Nat Commun. 2023 Oct 31;14:6959. doi: 10.1038/s41467-023-42718-0 (PMC10618253; doi:10.1038/s41467-023-42718-0)
Supplement: Supplementary file 4 — Supplementary Data 2 [file 41467_2023_42718_MOESM4_ESM.xlsx]

## Sheet: Sheet1
Supplementary Table 2. Summary of Xenogeneic Transplantation Assays of iMCD
								Spleen								Bone marrow
Patient No.	Mouse	Transplanted Cells	Cells Transplanted (×106)	Figure	Euthanasia	CSS	Euthanasia(day)	hCD45 in total cells(%)	hCD3 in total cells (%)	hCD3+hCD4+ in hCD45(%)	hCD3+hCD8+ in hCD45(%)	hCD19 in total cells(%)	Memory B cells in hCD19+ cells(%)	Plasma blasts in hCD19+ cells(%)		hCD45 in total cells(%)	hCD3 in total cells (%)	hCD3+hCD4+ in hCD45(%)	hCD3+hCD8+ in hCD45(%)	hCD19 in total cells(%)	Memory B cells in hCD19+ cells(%)	Plasma blasts in hCD19+ cells(%)
iMCD-NOS1	iMCD-NOS NSG1-1	Bulk	3	Fig1	Death	NA	42	N.A	N.A	N.A	N.A	N.A	N.A	N.A		N.A	N.A	N.A	N.A	N.A	N.A	N.A
	iMCD-NOS NSG1-2	Bulk	3	Fig1	Death	NA	59	N.A	N.A	N.A	N.A	N.A	N.A	N.A		N.A	N.A	N.A	N.A	N.A	N.A	N.A
	iMCD-NOS NSG1-3	Bulk	3	Fig1	Death	NA	60	92	57.132	22.8	36.7	16.836	N.A	N.A		12.4	8.4196	38.2	27.6	2.914	N.A	N.A
	iMCD-NOS NSG1-4	Bulk	3	Fig1	Death	NA	68	98	83.986	43.4	36.1	4.4884	59.4	28.1		59.1	56.7951	48.9	42.1	1.82619	29.4	60.8
	iMCD-NOS NSG1-5	Bulk	3	Fig1	Euthanasia	4	69	88.7	60.316	24.5	41.2	19.8688	63.2	19.3		12.9	6.321	15.2	27.9	5.9082	31.6	55.8
	iMCD-NOS NSG1-6	Bulk	3	Fig1	Euthanasia	4	69	90	64.62	33.24	36.18	23.58	26.1	43.2		11.9	7.6636	31.2	27.9	3.57	43.4	43.3
iMCD-NOS2	iMCD-NOS NSG2-1	Bulk	3	Fig1	Death	NA	18	81.3	51.4629	31.3	26.6	8.0487	43.4	47.1		33.5	31.021	27.3	57.5	1.24955	81.1	0
	iMCD-NOS NSG2-2	Bulk	3	Fig1	Death	NA	18	89.4	82.6	23.1	N.A	N.A	N.A	N.A		N.A	N.A	N.A	N.A	N.A	N.A	N.A
	iMCD-NOS NSG2-3	Bulk	3	Fig1	Death	NA	19	96	79.104	43.5	33	4.224	57.1	14.3		90.3	56.0763	22.7	31.7	25.1034	89.5	0.28
	iMCD-NOS NSG2-4	Bulk	3	Fig1	Euthanasia	4	21	35.6	24.4572	22.1	42.7	9.5408	11.1	80		29.6	20.9864	20.7	46.5	7.5776	46.8	43.9
	iMCD-NOS NSG2-5	Bulk	3	Fig1	Euthanasia	4	21	73.3	64.0642	24.2	56.5	7.8431	11	75.8		40	35.72	15.5	72	2.444	67.3	26.9
	iMCD-NOS NSG2-6	Bulk	3	Fig1	Euthanasia	4	21	71.4	60.7614	38	40.3	4.59816	34.6	57.7		14.5	10.034	27.3	37.9	3.6105	51.8	34.2
	iMCD-NOS NSG2-7	Bulk	1	Fig3	Death	NA	66	N.A	N.A	N.A	N.A	N.A	N.A	N.A		N.A	N.A	N.A	N.A	N.A	N.A	N.A
	iMCD-NOS NSG2-8	Bulk	1	Fig3	Euthanasia	4	72	66.4	65.2	N.A	N.A	0.28	N.A	N.A		4.76	3.74	N.A	N.A	0.96	N.A	N.A
	iMCD-NOS NSG2-9	Bulk	1	Fig3	Euthanasia	4	72	16.1	15.7	N.A	N.A	0.24	N.A	N.A		1.19	0.57	N.A	N.A	0.6	N.A	N.A
	iMCD-NOS NSG2-10	Bulk	1	Fig3	Euthanasia	4	72	63.5	61.1	N.A	N.A	0.99	N.A	N.A		6.52	3.14	N.A	N.A	3.15	N.A	N.A
	iMCD-NOS NSG2-11	Bulk	1	Fig3	Euthanasia	4	72	61	57.9	N.A	N.A	1.42	N.A	N.A		N.A	N.A	N.A	N.A	N.A	N.A	N.A
	iMCD-NOS NSG2-12	Bulk	1	Fig3	Euthanasia	4	72	69.2	65.2	N.A	N.A	2.5	N.A	N.A		7.42	6.73	N.A	N.A	0.54	N.A	N.A
	iMCD-NOS NSG2-13	T-cell depleted	1	Fig3	Euthanasia	1	72	0	0	N.A	N.A	0	N.A	N.A		0.0028	0.0028	N.A	N.A	0	N.A	N.A
	iMCD-NOS NSG2-14	T-cell depleted	1	Fig3	Euthanasia	1	72	0	0	N.A	N.A	0	N.A	N.A		0.00234	0	N.A	N.A	0	N.A	N.A
	iMCD-NOS NSG2-15	T-cell depleted	1	Fig3	Euthanasia	1	72	0	0	N.A	N.A	0	N.A	N.A		0	0	N.A	N.A	0	N.A	N.A
iMCD-NOS3	iMCD-NOS NSG3-1	Bulk	3	Fig1	Death	NA	21	69.4	91.3	49.4	N.A	N.A	N.A	N.A		N.A	N.A	N.A	N.A	N.A	N.A	N.A
	iMCD-NOS NSG3-2	Bulk	3	Fig1	Death	NA	28	72.9	80.2	76.2	N.A	N.A	N.A	N.A		N.A	N.A	N.A	N.A	N.A	N.A	N.A
	iMCD-NOS NSG3-3	Bulk	3	Fig1	Euthanasia	4	58	57.8	56.1238	42.2	54.8	0.82076	0	1.23		1.79	1.74704	40	57.6	0.042065	0	0
	iMCD-NOS NSG3-4	Bulk	3	Fig1	Euthanasia	4	58	64.1	60.4463	28.3	65.8	2.33965	0.5	2		1.84	1.8032	27.6	70.4	0.037536	0	50
	iMCD-NOS NSG3-5	Bulk	3	Fig1	Euthanasia	4	58	91.1	71.7868	55.6	23	0.51016	0	14.2		14.0722	14	31.3	0.08378	0.59	0	70.5
	iMCD-NOS NSG3-6	Bulk	3	Fig1	Euthanasia	4	58	69.7	69.2818	42.2	57.2	0.16031	0	6.67		10.2	10.0776	55.7	43.1	0.12036	0	0
iMCD-NOS4	iMCD-NOS NSG4-1	Bulk	1	Fig2	Death	NA	29	N.A	N.A	N.A	N.A	N.A	N.A	N.A		N.A	N.A	N.A	N.A	N.A	N.A	N.A
	iMCD-NOS NSG4-2	Bulk	1	Fig2	Death	NA	51	N.A	N.A	N.A	N.A	N.A	N.A	N.A		N.A	N.A	N.A	N.A	N.A	N.A	N.A
	iMCD-NOS NSG4-3	Bulk	1	Fig2	Death	NA	55	N.A	N.A	N.A	N.A	N.A	N.A	N.A		N.A	N.A	N.A	N.A	N.A	N.A	N.A
	iMCD-NOS NSG4-4	Bulk	1	Fig2	Euthanasia	4	56	N.A	N.A	N.A	N.A	N.A	N.A	N.A		N.A	N.A	N.A	N.A	N.A	N.A	N.A
	iMCD-NOS NSG4-5	Bulk	1	Fig2	Euthanasia	4	56	N.A	N.A	N.A	N.A	N.A	N.A	N.A		N.A	N.A	N.A	N.A	N.A	N.A	N.A
	iMCD-NOS NSG4-6	Bulk	1	Fig2	Euthanasia	4	56	N.A	N.A	N.A	N.A	N.A	N.A	N.A		N.A	N.A	N.A	N.A	N.A	N.A	N.A
iMCD-NOS5	iMCD-NOS NSG5-1	Bulk	0.6	Fig3	Death	NA	40	N.A	N.A	N.A	N.A	N.A	N.A	N.A		N.A	N.A	N.A	N.A	N.A	N.A	N.A
	iMCD-NOS NSG5-2	Bulk	0.6	Fig3	Death	NA	47	N.A	N.A	N.A	N.A	N.A	N.A	N.A		N.A	N.A	N.A	N.A	N.A	N.A	N.A
	iMCD-NOS NSG5-3	Bulk	0.6	Fig3	Euthanasia	4	56	88.9	80.2	49.3941	4.26216	1.39	N.A	N.A		N.A	N.A	N.A	N.A	N.A	N.A	N.A
	iMCD-NOS NSG5-4	Bulk	0.6	Fig3	Euthanasia	4	56	0	0	0	0	0	N.A	N.A		0.031	0.031	100	0	0	N.A	N.A
	iMCD-NOS NSG5-5	Bulk	0.6	Fig3	Euthanasia	4	56	82	81.6	54.4265	38.208	0.021	N.A	N.A		5.25	5.15	28.5471	54.5436	0.00848	N.A	N.A
	iMCD-NOS NSG5-6	Bulk	0.6	Fig3	Euthanasia	4	56	18.2	18	16.1044	49.1036	0.39	N.A	N.A		0.57	0.53	52.6405	28.985	0	N.A	N.A
	iMCD-NOS NSG5-7	Bulk	0.6	Fig3	Euthanasia	4	56	76.5	74	30.3324	57.5736	0.67	N.A	N.A		11.4	11.2	24.8472	68.034	0	N.A	N.A
	iMCD-NOS NSG5-8	Bulk	0.6	Fig3	Euthanasia	4	56	1.02	0.92	10.8	75.6	0.051	N.A	N.A		0.3	0.26	35.4375	35.4375	0.019	N.A	N.A
	iMCD-NOS NSG5-9	T-cell depleted	0.6	Fig3	Euthanasia	1	56	0.1	0	0	0	0	N.A	N.A		0	0	0	0	0	N.A	N.A
	iMCD-NOS NSG5-10	T-cell depleted	0.6	Fig3	Euthanasia	1	56	0	0	0	0	0	N.A	N.A		0.048	0	0	0	0	N.A	N.A
	iMCD-NOS NSG5-11	T-cell depleted	0.6	Fig3	Euthanasia	1	56	0	0	0	0	0	N.A	N.A		0.051	0	0	0	0	N.A	N.A
	iMCD-NOS NSG5-12	T-cell depleted	0.6	Fig3	Euthanasia	1	56	0	0	0	0	0	N.A	N.A		0.096	0	0	0	0	N.A	N.A
Control1	control NSG1-1	Bulk	1	Fig1	Euthanasia	1	62	0	0	0	0	0	0	0		0.00357	0.00353	0	0	0	0	0
Reactive	control NSG1-2	Bulk	1	Fig1	Euthanasia	1	62	0	0	0	0	0	0	0		0	0	0	0	0	0	0
	control NSG1-3	Bulk	1	Fig1	Euthanasia	1	62	0	0	0	0	0	0	0		0.0031	0	0	0	0.00307	0	0
	control NSG1-4	Bulk	1	Fig1	Euthanasia	1	62	0	0	0	0	0	0	0		0.00319	0.00316	0	0	0	0	0
	control NSG1-5	Bulk	1	Fig1	Euthanasia	1	62	0.046	0.046	0	0	0	0	0		0.00989	0.00651	57.1619	0	0	0	0
	control NSG1-6	Bulk	1	Fig1	Euthanasia	1	62	8.15	0.43	N.A	N.A	0.43	100	0		7.91	0.26	N.A	N.A	0.63	58.3	25
Control2	control NSG2-1	Bulk	1	Fig1	Euthanasia	1	59	0.028	0	0	0	0	0	0		0.00244	0	0	0	0	0	0
cHL	control NSG2-2	Bulk	1	Fig1	Euthanasia	1	59	0.00841	0	0	0	0	0	0		0.00298	0	0	0	0	0	0
	control NSG2-3	Bulk	1	Fig1	Euthanasia	1	59	0.00816	0	0	0	0	0	0		0.00186	0	0	0	0	0	0
	control NSG2-4	Bulk	1	Fig1	Euthanasia	1	59	0.018	0	0	0	0	0	0		0.00194	0	0	0	0	0	0
	control NSG2-5	Bulk	1	Fig1	Euthanasia	1	59	0.02	0	0	0	0	0	0		0.00422	0	0	0	0	0	0
	control NSG2-6	Bulk	1	Fig1	Euthanasia	1	59	0.012	0	0	0	0	0	0		0.00238	0	0	0	0	0	0
Control3	control NSG3-1	Bulk	1	Fig1	Euthanasia	1	59	0.00719	0	0	0	0.00144	0	0		0.00163	0	0	0	0	0	0
PBL	control NSG3-2	Bulk	1	Fig1	Euthanasia	1	59	0.00271	0	0	0	0	0	0		0.00365	0	0	0	0	0	0
	control NSG3-3	Bulk	1	Fig1	Euthanasia	1	59	0.0047	0	0	0	0	0	0		0.00235	0	0	0	0	0	0
	control NSG3-4	Bulk	1	Fig1	Euthanasia	1	59	0.00313	0	0	0	0	0	0		0.00188	0	0	0	0	0	0
	control NSG3-5	Bulk	1	Fig1	Euthanasia	1	59	0.00687	0	0	0	0	0	0		0.00168	0	0	0	0	0	0
	control NSG3-6	Bulk	1	Fig1	Euthanasia	1	59	0.00436	0	0	0	0	0	0		0.00121	0	0	0	0	0	0
Control4	control NSG4-1	Bulk	1	Fig1	Euthanasia	1	55	N.A	N.A	N.A	N.A	N.A	N.A	N.A		0.017	0	0	0	0.00239	0	0
DLBCL	control NSG4-2	Bulk	1	Fig1	Euthanasia	1	55	0.011	0.000293	0	0	0.00439	0	0		0.012	0.000315	0	2.56	0.00252	0	0
	control NSG4-3	Bulk	1	Fig1	Euthanasia	1	55	12.4	7.21	49.2	5.9	0.16	N.A	N.A		1.97	1.33	39.1	21.6	0.055	0	0
	control NSG4-4	Bulk	1	Fig1	Euthanasia	1	55	0.046	0.026	1.79	51.8	0.00533	0	0		0.015	0.0005	3.33	0	0.0055	0	0
	control NSG4-5	Bulk	1	Fig1	Euthanasia	1	55	0.015	0	0	0	0.00731	0	0		22.5	13.9	56.8	3.34	0.11	0	0
	control NSG4-6	Bulk	1	Fig1	Euthanasia	1	55	0.13	0.094	14.3	50.6	0.00609	0	0		0.052	0.023	42.5	2.36	0.00338	0	0
Control5	control NSG5-1	Bulk	1	Fig1	Euthanasia	1	55	0.00439	0.000322	3.7	3.7	0.000967	0	0		0.0051	0.00049	9.68	0	0.00196	0	0
FL	control NSG5-2	Bulk	1	Fig1	Euthanasia	1	55	0.82	0.48	56.8	1.13	0.14	N.A	N.A		0.00514	0	0	0	0.0017	0	0
	control NSG5-3	Bulk	1	Fig1	Euthanasia	1	55	0.00817	0.00347	42.9	0	0.00132	0	0		1.95	1.28	65.6	0.31	0.27	0	0
	control NSG5-4	Bulk	1	Fig1	Euthanasia	1	55	0.00385	0.000764	8	8	0.000611	0	0		0.014	0.00553	40.7	0	0.00237	0	0
	control NSG5-5	Bulk	1	Fig1	Euthanasia	1	55	0.00476	0.000457	9.68	0	0.00107	0	0		0.77	0.53	66.9	1.21	0.041	0	0
	control NSG5-6	Bulk	1	Fig1	Euthanasia	1	55	0.11	0.054	41.6	3.98	0.021	0	0		0.00992	0.0052	52.7	0	0.000538	0	0
Control6	control NSG6-1	Bulk	3	Fig1	Euthanasia	1	61	0	0	N.A	N.A	N.A	N.A	N.A		0	0	N.A	N.A	N.A	N.A	N.A
Reactive	control NSG6-2	Bulk	3	Fig1	Euthanasia	1	61	0	0	N.A	N.A	N.A	N.A	N.A		0	0	N.A	N.A	N.A	N.A	N.A
	control NSG6-3	Bulk	3	Fig1	Euthanasia	1	61	0	0	N.A	N.A	N.A	N.A	N.A		0	0	N.A	N.A	N.A	N.A	N.A
	control NSG6-4	Bulk	3	Fig1	Euthanasia	1	61	0	0	N.A	N.A	N.A	N.A	N.A		0	0	N.A	N.A	N.A	N.A	N.A
	control NSG6-5	Bulk	3	Fig1	Euthanasia	1	61	0	0	N.A	N.A	N.A	N.A	N.A		0	0	N.A	N.A	N.A	N.A	N.A
	control NSG6-6	Bulk	3	Fig1	Euthanasia	1	61	0	0	N.A	N.A	N.A	N.A	N.A		0	0	N.A	N.A	N.A	N.A	N.A
Control7	control NSG7-1	Bulk	1.4	Fig1	Euthanasia	1	72	0.07	0.07	N.A	N.A	N.A	N.A	N.A		0.027	0.027	N.A	N.A	N.A	N.A	N.A
Reactive	control NSG7-2	Bulk	1.4	Fig1	Euthanasia	1	72	0	0	N.A	N.A	N.A	N.A	N.A		0	0	N.A	N.A	N.A	N.A	N.A
	control NSG7-3	Bulk	1.4	Fig1	Euthanasia	1	72	1.59	1.59	N.A	N.A	N.A	N.A	N.A		0	0	N.A	N.A	N.A	N.A	N.A
	control NSG7-4	Bulk	1.4	Fig1	Euthanasia	1	72	0.012	0.012	N.A	N.A	N.A	N.A	N.A		0.052	0.052	N.A	N.A	N.A	N.A	N.A
	control NSG7-5	Bulk	1.4	Fig1	Euthanasia	1	72	0.018	0.018	N.A	N.A	N.A	N.A	N.A		0	0	N.A	N.A	N.A	N.A	N.A
	control NSG7-6	Bulk	1.4	Fig1	Euthanasia	1	72	0.011	0.011	N.A	N.A	N.A	N.A	N.A		0	0	N.A	N.A	N.A	N.A	N.A
iMCD-NOS; idiopathic multicentric Csatleman disease not other specified, CSS; clinical severity score, NSG; NOD.Cg-PrkdcscidIl2rgtm1Wjl/Sz, NA; Data not available, cHL; clasical Hodgkin lymphoma, PBL; Plasmablastic lymphoma, DLBCL; diffuse large B-cell lymphoma, FL; follicular lymphoma.
