# Supplementary material for: Peripheral helper-T-cell-derived CXCL13 is a crucial pathogenic factor in idiopathic multicentric Castleman disease
Source: Nat Commun. 2023 Oct 31;14:6959. doi: 10.1038/s41467-023-42718-0 (PMC10618253; doi:10.1038/s41467-023-42718-0)
Supplement: Supplementary file 6 — Source Data [file 41467_2023_42718_MOESM6_ESM.xlsx]

## Sheet: Fig.1b
Figure 1b
Patient No.	Mouse	Euthanasia	Euthanasia(day)
iMCD-NOS1	iMCD-NOS NSG1-1	Death	42
	iMCD-NOS NSG1-2	Death	59
	iMCD-NOS NSG1-3	Death	60
	iMCD-NOS NSG1-4	Death	68
	iMCD-NOS NSG1-5	Euthanasia	69
	iMCD-NOS NSG1-6	Euthanasia	69
iMCD-NOS2	iMCD-NOS NSG2-1	Death	18
	iMCD-NOS NSG2-2	Death	18
	iMCD-NOS NSG2-3	Death	19
	iMCD-NOS NSG2-4	Euthanasia	21
	iMCD-NOS NSG2-5	Euthanasia	21
	iMCD-NOS NSG2-6	Euthanasia	21
iMCD-NOS3	iMCD-NOS NSG3-1	Death	21
	iMCD-NOS NSG3-2	Death	28
	iMCD-NOS NSG3-3	Euthanasia	58
	iMCD-NOS NSG3-4	Euthanasia	58
	iMCD-NOS NSG3-5	Euthanasia	58
	iMCD-NOS NSG3-6	Euthanasia	58
Control1	control NSG1-1	Euthanasia	62
Reactive	control NSG1-2	Euthanasia	62
	control NSG1-3	Euthanasia	62
	control NSG1-4	Euthanasia	62
	control NSG1-5	Euthanasia	62
	control NSG1-6	Euthanasia	62
Control2	control NSG2-1	Euthanasia	59
cHL	control NSG2-2	Euthanasia	59
	control NSG2-3	Euthanasia	59
	control NSG2-4	Euthanasia	59
	control NSG2-5	Euthanasia	59
	control NSG2-6	Euthanasia	59
Control3	control NSG3-1	Euthanasia	59
PBL	control NSG3-2	Euthanasia	59
	control NSG3-3	Euthanasia	59
	control NSG3-4	Euthanasia	59
	control NSG3-5	Euthanasia	59
	control NSG3-6	Euthanasia	59
Control4	control NSG4-1	Euthanasia	55
DLBCL	control NSG4-2	Euthanasia	55
	control NSG4-3	Euthanasia	55
	control NSG4-4	Euthanasia	55
	control NSG4-5	Euthanasia	55
	control NSG4-6	Euthanasia	55
Control5	control NSG5-1	Euthanasia	55
FL	control NSG5-2	Euthanasia	55
	control NSG5-3	Euthanasia	55
	control NSG5-4	Euthanasia	55
	control NSG5-5	Euthanasia	55
	control NSG5-6	Euthanasia	55
Contrl6	control NSG6-1	Euthanasia	61
Reactive	control NSG6-2	Euthanasia	61
	control NSG6-3	Euthanasia	61
	control NSG6-4	Euthanasia	61
	control NSG6-5	Euthanasia	61
	control NSG6-6	Euthanasia	61
Contrl7	control NSG7-1	Euthanasia	72
Reactive	control NSG7-2	Euthanasia	72
	control NSG7-3	Euthanasia	72
	control NSG7-4	Euthanasia	72
	control NSG7-5	Euthanasia	72
	control NSG7-6	Euthanasia	72

## Sheet: Fig.1d
Figure1d
		Spleen	Bone marrow
Patient No.	Mouse	hCD45 in total cells(%)	hCD45 in total cells(%)
iMCD-NOS1	iMCD-NOS NSG1-1	N.A	N.A
	iMCD-NOS NSG1-2	N.A	N.A
	iMCD-NOS NSG1-3	92	12.4
	iMCD-NOS NSG1-4	98	59.1
	iMCD-NOS NSG1-5	88.7	12.9
	iMCD-NOS NSG1-6	90	11.9
iMCD-NOS2	iMCD-NOS NSG2-1	81.3	33.5
	iMCD-NOS NSG2-2	89.4	N.A
	iMCD-NOS NSG2-3	96	90.3
	iMCD-NOS NSG2-4	35.6	29.6
	iMCD-NOS NSG2-5	73.3	40
	iMCD-NOS NSG2-6	71.4	14.5
iMCD-NOS3	iMCD-NOS NSG3-1	69.4	N.A
	iMCD-NOS NSG3-2	72.9	N.A
	iMCD-NOS NSG3-3	57.8	1.79
	iMCD-NOS NSG3-4	64.1	1.84
	iMCD-NOS NSG3-5	91.1	14.0722
	iMCD-NOS NSG3-6	69.7	10.2
Control1	control NSG1-1	0	0.00357
Reactive	control NSG1-2	0	0
	control NSG1-3	0	0.0031
	control NSG1-4	0	0.00319
	control NSG1-5	0.046	0.00989
	control NSG1-6	8.15	7.91
Control2	control NSG2-1	0.028	0.00244
cHL	control NSG2-2	0.00841	0.00298
	control NSG2-3	0.00816	0.00186
	control NSG2-4	0.018	0.00194
	control NSG2-5	0.02	0.00422
	control NSG2-6	0.012	0.00238
Control3	control NSG3-1	0.00719	0.00163
PBL	control NSG3-2	0.00271	0.00365
	control NSG3-3	0.0047	0.00235
	control NSG3-4	0.00313	0.00188
	control NSG3-5	0.00687	0.00168
	control NSG3-6	0.00436	0.00121
Control4	control NSG4-1	N.A	0.017
DLBCL	control NSG4-2	0.011	0.012
	control NSG4-3	12.4	1.97
	control NSG4-4	0.046	0.015
	control NSG4-5	0.015	22.5
	control NSG4-6	0.13	0.052
Control5	control NSG5-1	0.00439	0.0051
FL	control NSG5-2	0.82	0.00514
	control NSG5-3	0.00817	1.95
	control NSG5-4	0.00385	0.014
	control NSG5-5	0.00476	0.77
	control NSG5-6	0.11	0.00992
Control6	control NSG6-1	0	0
Reactive	control NSG6-2	0	0
	control NSG6-3	0	0
	control NSG6-4	0	0
	control NSG6-5	0	0
	control NSG6-6	0	0
Control7	control NSG7-1	0.07	0.027
Reactive	control NSG7-2	0	0
	control NSG7-3	1.59	0
	control NSG7-4	0.012	0.052
	control NSG7-5	0.018	0
	control NSG7-6	0.011	0

## Sheet: Fig.2b
Figure2b
Patient No.	Mouse	Fraction name	Percent in MNC gate(%)
iMCD-NOS1	iMCD-NOS NSG1-1	Memory_Bcell_or_Plasmablast	N.A
iMCD-NOS1	iMCD-NOS NSG1-1	Other_Bcell	N.A
iMCD-NOS1	iMCD-NOS NSG1-2	Memory_Bcell_or_Plasmablast	N.A
iMCD-NOS1	iMCD-NOS NSG1-2	Other_Bcell	N.A
iMCD-NOS1	iMCD-NOS NSG1-3	Memory_Bcell_or_Plasmablast	N.A
iMCD-NOS1	iMCD-NOS NSG1-3	Other_Bcell	N.A
iMCD-NOS1	iMCD-NOS NSG1-4	Memory_Bcell_or_Plasmablast	3.92735
iMCD-NOS1	iMCD-NOS NSG1-4	Other_Bcell	0.56105
iMCD-NOS1	iMCD-NOS NSG1-5	Memory_Bcell_or_Plasmablast	16.3918
iMCD-NOS1	iMCD-NOS NSG1-5	Other_Bcell	3.47704
iMCD-NOS1	iMCD-NOS NSG1-6	Memory_Bcell_or_Plasmablast	16.3409
iMCD-NOS1	iMCD-NOS NSG1-6	Other_Bcell	7.23906
iMCD-NOS2	iMCD-NOS NSG2-1	Memory_Bcell_or_Plasmablast	7.28407
iMCD-NOS2	iMCD-NOS NSG2-1	Other_Bcell	0.764626
iMCD-NOS2	iMCD-NOS NSG2-2	Memory_Bcell_or_Plasmablast	N.A
iMCD-NOS2	iMCD-NOS NSG2-2	Other_Bcell	N.A
iMCD-NOS2	iMCD-NOS NSG2-3	Memory_Bcell_or_Plasmablast	3.01594
iMCD-NOS2	iMCD-NOS NSG2-3	Other_Bcell	1.20806
iMCD-NOS2	iMCD-NOS NSG2-4	Memory_Bcell_or_Plasmablast	8.69167
iMCD-NOS2	iMCD-NOS NSG2-4	Other_Bcell	0.849131
iMCD-NOS2	iMCD-NOS NSG2-5	Memory_Bcell_or_Plasmablast	6.80781
iMCD-NOS2	iMCD-NOS NSG2-5	Other_Bcell	1.03529
iMCD-NOS2	iMCD-NOS NSG2-6	Memory_Bcell_or_Plasmablast	4.2441
iMCD-NOS2	iMCD-NOS NSG2-6	Other_Bcell	0.354058
iMCD-NOS3	iMCD-NOS NSG3-1	Memory_Bcell_or_Plasmablast	N.A
iMCD-NOS3	iMCD-NOS NSG3-1	Other_Bcell	N.A
iMCD-NOS3	iMCD-NOS NSG3-2	Memory_Bcell_or_Plasmablast	N.A
iMCD-NOS3	iMCD-NOS NSG3-2	Other_Bcell	N.A
iMCD-NOS3	iMCD-NOS NSG3-3	Memory_Bcell_or_Plasmablast	0.0100953
iMCD-NOS3	iMCD-NOS NSG3-3	Other_Bcell	0.810665
iMCD-NOS3	iMCD-NOS NSG3-4	Memory_Bcell_or_Plasmablast	0.0584912
iMCD-NOS3	iMCD-NOS NSG3-4	Other_Bcell	2.28116
iMCD-NOS3	iMCD-NOS NSG3-5	Memory_Bcell_or_Plasmablast	0.0724427
iMCD-NOS3	iMCD-NOS NSG3-5	Other_Bcell	0.437717
iMCD-NOS3	iMCD-NOS NSG3-6	Memory_Bcell_or_Plasmablast	0
iMCD-NOS3	iMCD-NOS NSG3-6	Other_Bcell	0
Control NSG1	Control NSG1-1	Memory_Bcell_or_Plasmablast	0
Control NSG1	Control NSG1-1	Other_Bcell	0
Control NSG1	Control NSG1-2	Memory_Bcell_or_Plasmablast	0
Control NSG1	Control NSG1-2	Other_Bcell	0
Control NSG1	Control NSG1-3	Memory_Bcell_or_Plasmablast	0
Control NSG1	Control NSG1-3	Other_Bcell	0
Control NSG1	Control NSG1-4	Memory_Bcell_or_Plasmablast	0
Control NSG1	Control NSG1-4	Other_Bcell	0
Control NSG1	Control NSG1-5	Memory_Bcell_or_Plasmablast	0
Control NSG1	Control NSG1-5	Other_Bcell	0
Control NSG1	Control NSG1-6	Memory_Bcell_or_Plasmablast	0.43
Control NSG1	Control NSG1-6	Other_Bcell	0
Control NSG2	Control NSG2-1	Memory_Bcell_or_Plasmablast	0
Control NSG2	Control NSG2-1	Other_Bcell	0
Control NSG2	Control NSG2-2	Memory_Bcell_or_Plasmablast	0
Control NSG2	Control NSG2-2	Other_Bcell	0
Control NSG2	Control NSG2-3	Memory_Bcell_or_Plasmablast	0
Control NSG2	Control NSG2-3	Other_Bcell	0
Control NSG2	Control NSG2-4	Memory_Bcell_or_Plasmablast	0
Control NSG2	Control NSG2-4	Other_Bcell	0
Control NSG2	Control NSG2-5	Memory_Bcell_or_Plasmablast	0
Control NSG2	Control NSG2-5	Other_Bcell	0
Control NSG2	Control NSG2-6	Memory_Bcell_or_Plasmablast	0
Control NSG2	Control NSG2-6	Other_Bcell	0
Control NSG3	Control NSG3-1	Memory_Bcell_or_Plasmablast	0
Control NSG3	Control NSG3-1	Other_Bcell	0
Control NSG3	Control NSG3-2	Memory_Bcell_or_Plasmablast	0
Control NSG3	Control NSG3-2	Other_Bcell	0
Control NSG3	Control NSG3-3	Memory_Bcell_or_Plasmablast	0
Control NSG3	Control NSG3-3	Other_Bcell	0
Control NSG3	Control NSG3-4	Memory_Bcell_or_Plasmablast	0
Control NSG3	Control NSG3-4	Other_Bcell	0
Control NSG3	Control NSG3-5	Memory_Bcell_or_Plasmablast	0
Control NSG3	Control NSG3-5	Other_Bcell	0
Control NSG3	Control NSG3-6	Memory_Bcell_or_Plasmablast	0
Control NSG3	Control NSG3-6	Other_Bcell	0
Control NSG4	Control NSG4-1	Memory_Bcell_or_Plasmablast	N.A
Control NSG4	Control NSG4-1	Other_Bcell	N.A
Control NSG4	Control NSG4-2	Memory_Bcell_or_Plasmablast	0
Control NSG4	Control NSG4-2	Other_Bcell	0
Control NSG4	Control NSG4-3	Memory_Bcell_or_Plasmablast	N.A
Control NSG4	Control NSG4-3	Other_Bcell	N.A
Control NSG4	Control NSG4-4	Memory_Bcell_or_Plasmablast	0
Control NSG4	Control NSG4-4	Other_Bcell	0
Control NSG4	Control NSG4-5	Memory_Bcell_or_Plasmablast	0
Control NSG4	Control NSG4-5	Other_Bcell	0
Control NSG4	Control NSG4-6	Memory_Bcell_or_Plasmablast	0
Control NSG4	Control NSG4-6	Other_Bcell	0
Control NSG5	Control NSG5-1	Memory_Bcell_or_Plasmablast	0
Control NSG5	Control NSG5-1	Other_Bcell	0
Control NSG5	Control NSG5-2	Memory_Bcell_or_Plasmablast	N.A
Control NSG5	Control NSG5-2	Other_Bcell	N.A
Control NSG5	Control NSG5-3	Memory_Bcell_or_Plasmablast	0
Control NSG5	Control NSG5-3	Other_Bcell	0
Control NSG5	Control NSG5-4	Memory_Bcell_or_Plasmablast	0
Control NSG5	Control NSG5-4	Other_Bcell	0
Control NSG5	Control NSG5-5	Memory_Bcell_or_Plasmablast	0
Control NSG5	Control NSG5-5	Other_Bcell	0
Control NSG5	Control NSG5-6	Memory_Bcell_or_Plasmablast	0
Control NSG5	Control NSG5-6	Other_Bcell	0
Control NSG6	Control NSG6-1	Memory_Bcell_or_Plasmablast	0
Control NSG6	Control NSG6-1	Other_Bcell	0
Control NSG6	Control NSG6-2	Memory_Bcell_or_Plasmablast	0
Control NSG6	Control NSG6-2	Other_Bcell	0
Control NSG6	Control NSG6-3	Memory_Bcell_or_Plasmablast	0
Control NSG6	Control NSG6-3	Other_Bcell	0
Control NSG6	Control NSG6-4	Memory_Bcell_or_Plasmablast	0
Control NSG6	Control NSG6-4	Other_Bcell	0
Control NSG6	Control NSG6-5	Memory_Bcell_or_Plasmablast	0
Control NSG6	Control NSG6-5	Other_Bcell	0
Control NSG6	Control NSG6-6	Memory_Bcell_or_Plasmablast	0
Control NSG6	Control NSG6-6	Other_Bcell	0
Control NSG7	Control NSG7-1	Memory_Bcell_or_Plasmablast	0
Control NSG7	Control NSG7-1	Other_Bcell	0
Control NSG7	Control NSG7-2	Memory_Bcell_or_Plasmablast	0
Control NSG7	Control NSG7-2	Other_Bcell	0
Control NSG7	Control NSG7-3	Memory_Bcell_or_Plasmablast	0
Control NSG7	Control NSG7-3	Other_Bcell	0
Control NSG7	Control NSG7-4	Memory_Bcell_or_Plasmablast	0
Control NSG7	Control NSG7-4	Other_Bcell	0
Control NSG7	Control NSG7-5	Memory_Bcell_or_Plasmablast	0
Control NSG7	Control NSG7-5	Other_Bcell	0
Control NSG7	Control NSG7-6	Memory_Bcell_or_Plasmablast	0
Control NSG7	Control NSG7-6	Other_Bcell	0

## Sheet: Fig.2c
Figure 2c
Patient No	Mouse	Body weight change (g)
iMCD-NOS2	iMCD-NOS NSG2-4	-4.66667
	iMCD-NOS NSG2-5	1.33333
	iMCD-NOS NSG2-6	-0.666667
iMCD-NOS3	iMCD-NOS NSG3-3	-3.83333
	iMCD-NOS NSG3-4	-1.83333
	iMCD-NOS NSG3-5	2.16667
	iMCD-NOS NSG3-6	-2.83333
iMCD-NOS4	iMCD-NOS NSG4-4	-1.33333
	iMCD-NOS NSG4-5	-0.333333
	iMCD-NOS NSG4-6	2.66667
Control1	control NSG1-1	1.83333
	control NSG1-2	0.833333
	control NSG1-3	3.83333
	control NSG1-4	5.83333
	control NSG1-5	3.83333
	control NSG1-6	6.83333
Control2	control NSG2-1	3.83333
	control NSG2-2	3.83333
	control NSG2-3	6.83333
	control NSG2-4	1.83333
	control NSG2-5	3.83333
	control NSG2-6	0.833333
Control3	control NSG3-1	4.5
	control NSG3-2	0.5
	control NSG3-3	4.5
	control NSG3-4	6.5
	control NSG3-5	2.5
	control NSG3-6	1.5

## Sheet: Fig.2d
Figure2d
Patinet No	mouse	IgG (mg/dl)	IgA (mg/dl)	IgE (mg/dl)
iMCD-NOS4	iMCD-NOS NSG4-4	1.22225	16.0879	0.00613006
	iMCD-NOS NSG4-5	1.71731	1.4089	0.00307188
	iMCD-NOS NSG4-6	1.25302	13.9192	0.00623403
Control1	control NSG1-1	0.00654506	0.000691659	0.00255303
	control NSG1-2	0.00111496	0.00742429	0.00285303
	control NSG1-3	0.000188	0.00281286	0.00126741
	control NSG1-4	0.000830583	0.0284171	0.00245694
	control NSG1-5	0.00018069	0.839611	0.00201284
	control NSG1-6	0.0003196	0.00819232	0.00118077
Control2	control NSG2-1	0.000780861	0.00152524	0.000296117
	control NSG2-2	0.000851987	0.00152524	0.000356894
	control NSG2-3	0.000709758	0.00152524	0.000326448
	control NSG2-4	0.000780861	0.00184647	0.000356023
	control NSG2-5	0.000709758	0.00136464	0.000357766
	control NSG2-6	0.000780861	0.00120406	0.000550921
Control3	control NSG3-1	0.000994309	0.00120406	0.000612716
	control NSG3-2	0.000780861	0.0712592	0.000601039
	control NSG3-3	0.000709758	0.00128435	0.000344702
	control NSG3-4	0.000709758	0.00136464	0.000438357
	control NSG3-5	0.000709758	0.00112377	0.000409358
	control NSG3-6	0.000780861	0.00128435	0.000343832

## Sheet: Fig.3b
Figure3b
Patient No	Group	Transplanted Cells	human CD45(%)
iMCD-NOS2	iMCD-NOS NSG2-7	Bulk	N.A
	iMCD-NOS NSG2-8	Bulk	66.4
	iMCD-NOS NSG2-9	Bulk	16.1
	iMCD-NOS NSG2-10	Bulk	63.5
	iMCD-NOS NSG2-11	Bulk	61
	iMCD-NOS NSG2-12	Bulk	69.2
	iMCD-NOS NSG2-13	T-cell depleted	0
	iMCD-NOS NSG2-14	T-cell depleted	0
	iMCD-NOS NSG2-15	T-cell depleted	0
Patient No	Group	Transplanted Cells	human CD45(%)
iMCD-NOS5	iMCD-NOS NSG5-1	Bulk	N.A
	iMCD-NOS NSG5-2	Bulk	N.A
	iMCD-NOS NSG5-3	Bulk	100
	iMCD-NOS NSG5-4	Bulk	76.5
	iMCD-NOS NSG5-5	Bulk	1.02
	iMCD-NOS NSG5-6	Bulk	0
	iMCD-NOS NSG5-7	Bulk	88.5
	iMCD-NOS NSG5-8	Bulk	22.2
	iMCD-NOS NSG5-9	T-cell depleted	0.11
	iMCD-NOS NSG5-10	T-cell depleted	0
	iMCD-NOS NSG5-11	T-cell depleted	0
	iMCD-NOS NSG5-12	T-cell depleted	0

## Sheet: Fig.3c
Figure 3c
Patient No	mouse	Transplanted Cells	IgG (mg/dl)	IgA (mg/dl)	IgE (mg/dl)
iMCD-NOS2	iMCD-NOS NSG2-7	Bulk	N.A	N.A	N.A
	iMCD-NOS NSG2-8	Bulk	2.89427	152.062	0.00650672
	iMCD-NOS NSG2-9	Bulk	4.87913	449.013	0.0137621
	iMCD-NOS NSG2-10	Bulk	0.918418	5633.77	0.196013
	iMCD-NOS NSG2-11	Bulk	0.149232	956.81	0.024139
	iMCD-NOS NSG2-12	Bulk	42.1944	284.111	0.0866968
	iMCD-NOS NSG2-13	T-cell depleted	0.000638678	0.00129613	0.00338305
	iMCD-NOS NSG2-14	T-cell depleted	0.000780861	0.000493937	0.00351811
	iMCD-NOS NSG2-15	T-cell depleted	0.000709758	0.000882914	0.00412262

## Sheet: Fig.3d
Figure 3d
Patient No	mouse	Transplanted Cells	IgG (mg/dl)	IgA (mg/dl)	IgE (mg/dl)
iMCD-NOS5	iMCD-NOS NSG5-1	Bulk	N.A	N.A	N.A
	iMCD-NOS NSG5-2	Bulk	N.A	N.A	N.A
	iMCD-NOS NSG5-3	Bulk	67.9113	0.00149317	174.872
	iMCD-NOS NSG5-4	Bulk	0.691659	0.00890774	8.52128
	iMCD-NOS NSG5-5	Bulk	54.7816	0.0192968	37.6152
	iMCD-NOS NSG5-6	Bulk	36.9308	1.71351	9.18801
	iMCD-NOS NSG5-7	Bulk	8.84433	19.8298	16.4342
	iMCD-NOS NSG5-8	Bulk	2.28206	15.1656	11.5534
	iMCD-NOS NSG5-9	T-cell depleted	N.A	N.A	N.A
	iMCD-NOS NSG5-10	T-cell depleted	0.00334399	0.000709758	7.45176
	iMCD-NOS NSG5-11	T-cell depleted	0.000162187	0.000638678	15.989
	iMCD-NOS NSG5-12	T-cell depleted	0.0108148	0.000709758	17.1247

## Sheet: Fig.4b
Figure4b
Patient No	Mouse	Tph cells in CD3+CD4+ fraction
CB-derived CD34+ HSPC NSG1	CB-derived CD34+ HSPC NSG1-1	0
	CB-derived CD34+ HSPC NSG1-2	0
	CB-derived CD34+ HSPC NSG1-3	0
iMCD-NOS1	iMCD-NOS NSG1-1	N.A
	iMCD-NOS NSG1-2	N.A
	iMCD-NOS NSG1-3	12.3
	iMCD-NOS NSG1-4	61.5
	iMCD-NOS NSG1-5	69.5
	iMCD-NOS NSG1-6	49.6
iMCD-NOS2	iMCD-NOS NSG2-1	36.4
	iMCD-NOS NSG2-2	86.4
	iMCD-NOS NSG2-3	89.4
	iMCD-NOS NSG2-4	80.7
	iMCD-NOS NSG2-5	82.7
	iMCD-NOS NSG2-6	57.8
iMCD-NOS3	iMCD-NOS NSG3-1	43.4
	iMCD-NOS NSG3-2	51.2
	iMCD-NOS NSG3-3	72.6
	iMCD-NOS NSG3-4	43.7
	iMCD-NOS NSG3-5	33.3
	iMCD-NOS NSG3-6	29.8
iMCD-NOS5	iMCD-NOS NSG5-1	N.A
	iMCD-NOS NSG5-2	N.A
	iMCD-NOS NSG5-3	89.2
	iMCD-NOS NSG5-4	0
	iMCD-NOS NSG5-5	86.7
	iMCD-NOS NSG5-6	78.1
	iMCD-NOS NSG5-7	preserved sample lost
	iMCD-NOS NSG5-8	preserved sample lost

## Sheet: Fig.4d
Figure 4d
Patient	% of Tph cells (PD-1highCXCR5-) in CD3+CD4+ fraction	% of Tfh cells (PD-1highCXCR5+) in CD3+CD4+ fraction
iMCD-NOS4	16.5	58.1
iMCD-NOS7	13.9	57.8
iMCD-NOS8	27.7	37.4
iMCD-NOS9	30.8	62.1
iMCD-NOS10	24.7	43.5
iMCD-NOS11	18.8	21.6
Control1	12.8	52.3
Control6	6.99	43.3
Control7	18.2	33.2
Control8	7.17	87.3
Control9	12.4	43.3

[truncated: 15 more sheets: Fig.4e, Fig.4f, Fig.5b, Fig.5c, Fig.5e, Sup_Fig3a, Sup_Fig3b, Sup_Fig3d, Sup_Fig4a, Sup_Fig5a, Sup_Fig5b, Sup_Fig5c, Sup_Fig5d, Sup_Fig5e, Sup_Fig6a]
